# Supplementary material for: Differential DNA Methylation Analysis without a Reference Genome
Source: Cell Rep. 2015 Dec 8;13(11):2621–33. doi: 10.1016/j.celrep.2015.11.024 (PMC4695333; doi:10.1016/j.celrep.2015.11.024)
Supplement: Table S1. Summary Statistics for the Reference-Free and Reference-Based Analysis of DNA Methylation in the Blood Dataset, Related to Figure 2 — For each of the analyzed samples and biological replicates, this shows the number of total reads, mapped reads, and informative reads (i.e., those that give rise to at least one valid DNA methylation measurement), mean DNA methylation levels of methylated and unmethylated spike-in controls, mean DNA methylation levels across CpG sites, non-CpG conversion rates, as well as the number of CpG measurements, number of covered CpGs, and mean informative sequencing coverage per CpG site. [file mmc2.xlsx]

## Sheet: RRBS summary
Sample	Sex	Age (years)	Cell type	Species	Genome	Total reads	Mapped reads (deduced)	Mapped reads (reference)	Mapping efficiency (deduced)	Mapping efficiency (reference)	Informative reads (deduced)	Informative reads (reference)	DNA methylation (unmethylated spike-in)	DNA methylation (methylated spike-in)	CpG methylation (deduced)	CpG methylation (reference)	Non-CpG conversion rate (deduced)	Non-CpG conversion rate (reference)	CpG measurements (deduced)	CpG measurements (reference)	Covered CpGs (deduced)	Covered CpGs (reference)	CpG coverage (deduced)	CpG coverage (reference)
Hum_1_G	F	25	granulocyte	Human	hg19	2.62302e+07	24005840	21180135	91.52	80.75	23438947	21113764	0.007095	0.983416	58.7195	58.9697	90.2798	99.4558	74385125	57232790	3166447	4045854	23.4917	14.146
Hum_1_L	F	25	lymphocyte	Human	hg19	1.88213e+07	17036999	14231973	90.52	75.62	16534996	14127903	0.005326	0.981942	60.6587	60.8906	87.3157	99.4544	50743980	35485655	2908626	3733388	17.446	9.50495
Hum_1_M	F	25	monocyte	Human	hg19	1.75489e+07	15908112	13451798	90.65	76.65	15453101	13351055	0.007526	0.983576	59.0582	59.6518	88.0249	99.4845	47473615	33914209	2899826	3724958	16.3712	9.10459
Hum_2_G	M	32	granulocyte	Human	hg19	1.72864e+07	15706424	13558241	90.86	78.43	15223294	13418345	0.008568	0.982688	59.0004	59.8161	87.3211	99.446	45696108	33957332	2946621	3798503	15.508	8.93966
Hum_2_L	M	32	lymphocyte	Human	hg19	2.4288e+07	21883489	18528600	90.1	76.29	21180908	18478456	0.006518	0.984282	59.7582	59.6744	85.7115	99.4235	65813248	49767256	3153175	4050218	20.8721	12.2875
Hum_2_M	M	32	monocyte	Human	hg19	1.74449e+07	15758018	13457380	90.33	77.15	15271199	13420147	0.008886	0.983033	58.1862	59.1649	86.3364	99.4366	47422670	35980039	3001390	3912300	15.8002	9.19665
Hum_3_G	F	25	granulocyte	Human	hg19	1.68165e+07	15376977	13543009	91.44	80.54	15011480	13463921	0.005544	0.98284	58.2258	59.6613	90.292	99.4605	48298712	36267579	2913563	3810245	16.5772	9.51844
Hum_3_L	F	25	lymphocyte	Human	hg19	1.98995e+07	18204091	15715846	91.48	78.98	17748965	15666085	0.009022	0.982894	60.7976	60.6574	89.125	99.4231	55999406	41457749	3104129	3946979	18.0403	10.5037
Hum_3_M	F	25	monocyte	Human	hg19	2.4758e+07	22430768	19305440	90.6	77.97	21774311	19252669	0.006937	0.982896	57.904	58.3288	87.5567	99.4491	69641377	54915026	3045815	3984795	22.8646	13.7811
Hum_4_G	M	28	granulocyte	Human	hg19	1.42448e+07	12949921	11036518	90.91	77.48	12574537	10958426	0.004331	0.984281	58.4524	59.7171	87.4032	99.4865	38606719	28156033	2803334	3628718	13.7717	7.75922
Hum_4_L	M	28	lymphocyte	Human	hg19	1.79235e+07	16244082	14078211	90.63	78.55	15718806	13933317	0.006974	0.98375	60.1038	60.7384	86.3661	99.4264	47569957	36372999	2932517	3828462	16.2215	9.50068
Hum_4_M	M	28	monocyte	Human	hg19	1.64984e+07	14896376	12463581	90.29	75.55	14424160	12370973	0.007244	0.983708	59.0017	59.7325	85.9514	99.4837	44048652	31567954	2832403	3668377	15.5517	8.60543
					mean	1.93134e+07	1.75334e+07	1.50459e+07	90.7775	77.83	1.70296e+07	1.49629e+07	0.00699758	0.983275	59.1555	59.7502	87.6403	99.4525	5.2975e+07	3.95896e+07	2.97565e+06	3.8444e+06	17.7097	10.2373
Bov_1_G	M	1.5	granulocyte	Cow	bosTau6	1.67334e+07	16261559	15944099	97.18	95.29	16171572	15883448	0.0066	0.984099	64.7988	57.6347	99.0113	99.5032	56536923	48572966	2968223	3002499	19.0474	16.1775
Bov_1_L	M	1.5	lymphocyte	Cow	bosTau6	1.15188e+07	11145568	10911039	96.76	94.72	11079345	10865976	0.009643	0.983328	65.8134	59.0099	98.8838	99.4931	38250730	32893961	2679139	2742022	14.2772	11.9962
Bov_1_M	M	1.5	monocyte	Cow	bosTau6	1.67738e+07	16253773	15931575	96.9	94.98	16155825	15859672	0.008446	0.982644	64.5338	57.2687	98.9783	99.5052	55381066	47981638	2933219	2984154	18.8806	16.0788
Bov_2_G	M	1.5	granulocyte	Cow	bosTau6	2.23406e+07	21710596	21262980	97.18	95.18	21592213	21183758	0.006728	0.983124	66.0143	58.267	98.9852	99.5037	76142687	65798054	3137058	3160510	24.272	20.8188
Bov_2_L	M	1.5	lymphocyte	Cow	bosTau6	2.00937e+07	18237014	16362416	90.76	81.43	17835511	16277392	0.007427	0.983507	67.8032	60.334	90.9693	99.4502	61666375	50239994	2971466	3014399	20.7528	16.6667
Bov_2_M	M	1.5	monocyte	Cow	bosTau6	1.78919e+07	16185033	14438602	90.46	80.7	15813099	14361323	0.006543	0.984508	66.0591	58.9072	90.529	99.4598	54145978	43980273	2872548	2925447	18.8495	15.0337
Bov_3_G	F	1.3	granulocyte	Cow	bosTau6	1.37362e+07	13357043	13118499	97.24	95.51	13283101	13069152	0.00496	0.984283	64.6958	57.5068	98.9821	99.5066	46167168	40221416	2701400	2774688	17.0901	14.4958
Bov_3_L	F	1.3	lymphocyte	Cow	bosTau6	1.5774e+07	15313395	15044118	97.08	95.38	15228767	14983895	0.007647	0.985504	66.7704	59.3693	99.004	99.4942	53617818	46523952	2897800	2942575	18.5029	15.8106
Bov_3_M	F	1.3	monocyte	Cow	bosTau6	2.18076e+07	19947438	18084113	91.47	82.92	19533548	17989854	0.007517	0.983941	65.9866	58.6441	91.6846	99.457	68848861	56749691	2968218	3013682	23.1954	18.8307
Bov_4_G	F	1.2	granulocyte	Cow	bosTau6	2.176e+07	19710204	17632652	90.58	81.03	19250263	17540717	0.00878	0.984484	66.0463	58.7236	90.4246	99.4582	66280703	53848157	3070338	3107592	21.5874	17.3279
Bov_4_L	F	1.2	lymphocyte	Cow	bosTau6	2.35956e+07	21479081	19313976	91.03	81.85	21007554	19212463	0.008429	0.983573	67.8589	60.2171	90.9486	99.4512	73037937	59755724	3089008	3120425	23.6445	19.1499
Bov_4_M	F	1.2	monocyte	Cow	bosTau6	2.6511e+07	24013634	21461429	90.58	80.96	23455675	21348348	0.006735	0.982676	66.1097	58.4437	90.487	99.4595	81550177	66867415	3120080	3156728	26.1372	21.1825
					mean	1.90447e+07	1.78012e+07	1.66255e+07	93.935	88.3292	1.75339e+07	1.6548e+07	0.00745458	0.983806	66.0409	58.6939	94.9073	99.4785	6.09689e+07	5.11194e+07	2.95071e+06	2.99539e+06	20.5198	16.9641
Carp_1_E	F	3	erythrocyte	Carp	GCA_000951615.1	3.28487e+07	30848253	28206041	93.91	85.86	30460902	27864040	0.008597	0.983381	68.345	74.1686	97.6331	99.3976	95126585	76099421	1759249	1813702	54.0723	41.9581
Carp_1_G	F	3	granulocyte	Carp	GCA_000951615.1	1.38205e+07	12973331	11775635	93.87	85.2	12831422	11663971	0.007514	0.980833	71.4152	78.0983	97.1719	99.3665	40679641	32247466	1611234	1713195	25.2475	18.823
Carp_1_L	F	3	lymphocyte	Carp	GCA_000951615.1	1.42334e+07	12794408	11458256	89.89	80.51	12625802	11333588	0.010663	0.985428	71.3812	77.8606	96.5158	99.3584	39488861	31016813	1649847	1719319	23.9349	18.0402
Carp_1_M	F	3	monocyte	Carp	GCA_000951615.1	1.47899e+07	13868458	12598458	93.77	85.18	13712668	12476994	0.007761	0.984607	70.9755	77.5936	96.9398	99.3664	43420731	34345366	1601669	1707200	27.1097	20.118
Carp_1_MG	F	3	granMono	Carp	GCA_000951615.1	1.39554e+07	13023198	11929554	93.32	85.49	12862512	11788291	0.006315	0.978807	70.3974	76.9585	97.5403	99.3959	40282143	32208277	1611563	1719520	24.9957	18.731
Carp_2_E	M	3	erythrocyte	Carp	GCA_000951615.1	1.39907e+07	13165205	11956124	94.1	85.46	12996543	11814030	0.01027	0.98116	65.9376	72.1599	97.2154	99.398	40825068	32476694	1626136	1717376	25.1056	18.9106
Carp_2_G	M	3	granulocyte	Carp	GCA_000951615.1	1.3023e+07	12301505	11120564	94.46	85.39	12168210	11014875	0.007305	0.979871	70.6094	77.0676	97.1715	99.3617	38781123	30645205	1618935	1704291	23.9547	17.9812
Carp_2_L	M	3	lymphocyte	Carp	GCA_000951615.1	2.0937e+07	19657788	17777307	93.89	84.9	19441517	17610811	0.010044	0.986737	71.6834	77.8716	97.0846	99.3695	62166918	49222715	1708032	1773235	36.3968	27.7587
Carp_2_M	M	3	monocyte	Carp	GCA_000951615.1	1.54918e+07	14498784	13261163	93.59	85.6	14325369	13111043	0.0091	0.983279	71.4065	77.9089	97.6185	99.3935	45380813	36337347	1642706	1735073	27.6256	20.9428
Carp_2_MG	M	3	granMono	Carp	GCA_000951615.1	3.82243e+07	35972923	32449086	94.11	84.9	35559597	32099379	0.007561	0.984619	71.2103	76.6693	97.5456	99.3724	111663852	88164110	1804680	1822301	61.8746	48.3807
Carp_3_E	M	3	erythrocyte	Carp	GCA_000951615.1	1.97446e+07	18702108	17093071	94.72	86.57	18498379	16914508	0.009446	0.986053	69.2683	75.6561	97.5174	99.3622	59283128	47410726	1645383	1751174	36.03	27.0737
Carp_3_G	M	3	granulocyte	Carp	GCA_000951615.1	9.84885e+06	9266783	8472969	94.09	86.03	9150500	8377819	0.0136	0.981818	70.2507	77.5437	96.6854	99.3909	29325894	23463007	1454627	1609299	20.1604	14.5796
Carp_3_L	M	3	lymphocyte	Carp	GCA_000951615.1	1.10866e+07	10415907	9545138	93.95	86.1	10289292	9439858	0.00627	0.984548	71.9001	79.0057	97.234	99.3809	33006873	26569520	1539469	1672727	21.4404	15.884
Carp_3_M	M	3	monocyte	Carp	GCA_000951615.1	1.69446e+07	15973719	14748010	94.27	87.04	15815168	14601366	0.006077	0.984661	70.4857	77.0555	97.9243	99.3678	51874134	41784583	1595997	1714696	32.5027	24.3685
Carp_3_MG	M	3	granMono	Carp	GCA_000951615.1	1.2067e+07	11350190	10388390	94.06	86.09	11213685	10270987	0.010922	0.979113	69.2187	75.902	97.4199	99.3998	35738137	28669894	1553520	1679113	23.0046	17.0744
Carp_4_E	F	3	erythrocyte	Carp	GCA_000951615.1	1.65884e+07	15647812	13994321	94.33	84.37	15454773	13857569	0.008721	0.979214	67.3234	73.4329	96.3561	99.3737	48431618	37996322	1659515	1744209	29.1842	21.7843
Carp_4_G	F	3	granulocyte	Carp	GCA_000951615.1	1.01126e+07	9535166	8518755	94.29	84.24	9411830	8423543	0.012358	0.981921	70.5314	77.2749	96.3244	99.361	29100975	22737791	1561765	1663880	18.6334	13.6655
Carp_4_L	F	3	lymphocyte	Carp	GCA_000951615.1	1.42534e+07	13425289	12110099	94.19	84.96	13271878	11995001	0.012516	0.98118	69.469	75.756	96.8318	99.3724	42088742	33201931	1613935	1707425	26.0783	19.4456
Carp_4_M	F	3	monocyte	Carp	GCA_000951615.1	1.04041e+07	9726829	8796011	93.49	84.55	9607654	8697364	0.007316	0.987308	66.8621	73.5035	97.6126	99.3778	30555084	24148767	1450668	1569697	21.0628	15.3843
Carp_4_MG	F	3	granMono	Carp	GCA_000951615.1	1.6036e+07	15131523	13539509	94.36	84.43	14952072	13406158	0.010559	0.986073	70.1189	76.368	96.7571	99.3722	46361339	36265913	1663603	1741891	27.868	20.8199
					mean	1.642e+07	1.5414e+07	1.39869e+07	93.833	85.1435	1.52325e+07	1.38381e+07	0.00914575	0.983031	69.9395	76.3928	97.155	99.3769	4.81791e+07	3.82506e+07	1.61863e+06	1.71397e+06	29.3141	22.0862
