# Supplementary material for: Differential DNA Methylation Analysis without a Reference Genome
Source: Cell Rep. 2015 Dec 8;13(11):2621–33. doi: 10.1016/j.celrep.2015.11.024 (PMC4695333; doi:10.1016/j.celrep.2015.11.024)
Supplement: Table S2. Summary Statistics for Direct Cross-Mapping of Carp RRBS Reads to the Human, Mouse, and Zebrafish Genome with Various Choices of Alignment Parameters, Related to Figure 5 — For each of the carp samples, this lists the number of mapped reads, the percentage of mapped reads, and the number of CpGs covered using four different mapping approaches with different BSMAP parameters: maximum mismatch rate of 0.08 with multi-mapping reads, maximum mismatch rate of 0.08 without multi-mapping reads, maximum mismatch rate of 0.2 with multi-mapping reads, and maximum mismatch rate of 0.2 without multi-mapping reads. [file mmc3.xlsx]

## Sheet: Coverage comparison
sample	genome	covered CpGs mismatch rate 0.08 no multimappers	covered CpGs mismatch rate 0.08 multimappers	covered CpGs mismatch rate 0.2 no multimappers	covered CpGs mismatch rate 0.2 multimappers	mapped reads mismatch rate 0.08 no multimappers	mapped reads mismatch rate 0.08 multimappers	mapped reads mismatch rate 0.2 no multimappers	mapped reads mismatch rate 0.2 multimappers	percent mapping mismatch rate 0.08 no multimappers	percent mapping mismatch rate 0.08 multimappers	percent mapping mismatch rate 0.2 no multimappers	percent mapping mismatch rate 0.2 multimappers
Carp_1_G	hg19	8052	18466	11639	24061	86588	188074	796688	1163367	0.63	1.36	5.76	8.42
Carp_1_M	hg19	8060	18318	11617	23958	91410	200525	825512	1208329	0.62	1.36	5.58	8.17
Carp_2_G	hg19	7675	17025	11193	22674	95277	181950	773806	1114983	0.73	1.4	5.94	8.56
Carp_2_L	hg19	11516	25575	16125	33007	159344	300454	1261548	1814074	0.76	1.43	6.03	8.66
Carp_4_E	hg19	8742	19863	12693	26221	109383	229074	985922	1432650	0.66	1.38	5.94	8.64
Carp_4_L	hg19	8010	18070	11649	23803	95047	200577	837361	1222439	0.67	1.41	5.87	8.58
Carp_4_MG	hg19	8648	19658	12395	25650	90841	203737	914928	1333638	0.57	1.27	5.71	8.32
Carp_1_E	hg19	13889	31508	20146	41579	226145	473675	1977802	2877223	0.69	1.44	6.02	8.76
Carp_1_MG	hg19	8302	18716	12230	24791	86115	188922	812862	1187765	0.62	1.35	5.82	8.51
Carp_2_E	hg19	7776	17606	11248	23156	109107	201887	849535	1218962	0.78	1.44	6.07	8.71
Carp_2_M	hg19	8780	19820	12801	26164	110603	213065	916014	1316998	0.71	1.38	5.91	8.5
Carp_3_G	hg19	6102	13540	8952	17909	92886	175234	584919	852805	0.94	1.78	5.94	8.66
Carp_3_L	hg19	7217	15795	10595	20996	100712	192372	675814	980108	0.91	1.74	6.1	8.84
Carp_3_MG	hg19	7156	15857	10468	20976	108790	207471	740869	1074873	0.9	1.72	6.14	8.91
Carp_1_L	hg19	8507	18855	12220	24776	93622	196562	852517	1238981	0.66	1.38	5.99	8.71
Carp_2_MG	hg19	13864	32525	20125	42745	280689	538216	2243769	3221850	0.73	1.41	5.87	8.43
Carp_3_E	hg19	9400	21375	13739	28545	176321	335777	1214454	1756445	0.89	1.7	6.15	8.9
Carp_3_M	hg19	8458	19022	12398	25172	155951	298730	1034201	1504104	0.92	1.76	6.1	8.88
Carp_4_G	hg19	6395	14157	9592	18896	56444	126607	570443	830934	0.56	1.25	5.64	8.22
Carp_4_M	hg19	6368	13755	9213	18060	58769	147539	602535	897243	0.56	1.42	5.79	8.62
Carp_deduced_reference	hg19	2137	2996	3337	4533	1420	2271	30023	42683	0.18	0.29	3.85	5.47
Carp_1_G	mm10	6625	16311	9385	20758	88058	208000	771920	1159764	0.64	1.5	5.59	8.39
Carp_1_M	mm10	6635	16530	9409	20989	93992	221679	804197	1210148	0.64	1.5	5.44	8.18
Carp_2_G	mm10	6443	15450	9135	19779	92836	205433	745771	1112912	0.71	1.58	5.73	8.55
Carp_2_L	mm10	8429	21408	12078	27284	156401	344802	1204391	1801305	0.75	1.65	5.75	8.6
Carp_4_E	mm10	7314	17800	10337	22696	114599	262219	943869	1423140	0.69	1.58	5.69	8.58
Carp_4_L	mm10	6454	15910	9251	20403	97418	224755	803202	1218226	0.68	1.58	5.64	8.55
Carp_4_MG	mm10	7060	17507	9933	22225	97112	226982	877562	1315209	0.61	1.42	5.47	8.2
Carp_1_E	mm10	11050	27603	15831	35636	225081	530533	1902584	2864789	0.69	1.62	5.79	8.72
Carp_1_MG	mm10	6742	16648	9516	21179	87059	206757	786621	1178521	0.62	1.48	5.64	8.45
Carp_2_E	mm10	6552	15767	9330	20183	109134	231565	818517	1218033	0.78	1.66	5.85	8.71
Carp_2_M	mm10	7306	17555	10295	22368	110900	242666	880135	1308187	0.72	1.57	5.68	8.44
Carp_3_G	mm10	5106	11955	7311	15396	96217	203898	565633	864233	0.98	2.07	5.74	8.77
Carp_3_L	mm10	5803	13932	8372	17933	103878	225518	643553	980660	0.94	2.03	5.8	8.85
Carp_3_MG	mm10	5947	14235	8536	18326	110763	240755	709008	1079521	0.92	2	5.88	8.95
Carp_1_L	mm10	7087	17362	10149	22253	96234	221550	818288	1225787	0.68	1.56	5.75	8.61
Carp_2_MG	mm10	11676	29286	16730	37621	279123	612375	2155182	3208291	0.73	1.6	5.64	8.39
Carp_3_E	mm10	7697	18911	11061	24399	184447	397890	1154918	1755606	0.93	2.02	5.85	8.89
Carp_3_M	mm10	6851	17078	9804	21753	157286	345054	996291	1523159	0.93	2.04	5.88	8.99
Carp_4_G	mm10	5293	12803	7654	16370	61031	141993	546382	818540	0.6	1.4	5.4	8.09
Carp_4_M	mm10	4922	12132	7162	15585	62870	157904	581987	891607	0.6	1.52	5.59	8.57
Carp_deduced_reference	mm10	1724	2728	2740	4042	1389	2482	27910	40633	0.18	0.32	3.57	5.2
Carp_1_G	danRer10	143127	194896	160031	219351	1057553	1572002	2360302	3311125	7.65	11.37	17.08	23.96
Carp_1_M	danRer10	142893	195318	160122	220018	1110478	1651440	2488162	3491876	7.51	11.17	16.82	23.61
Carp_2_G	danRer10	136898	186067	153343	209703	994818	1494370	2196105	3106378	7.64	11.47	16.86	23.85
Carp_2_L	danRer10	156139	215693	175368	243546	1588108	2443757	3518844	5028960	7.58	11.67	16.81	24.02
Carp_4_E	danRer10	146201	200452	163550	225407	1268184	1897311	2821576	3980946	7.65	11.44	17.01	24
Carp_4_L	danRer10	140138	190779	157031	214857	1083398	1606343	2425409	3401303	7.6	11.27	17.02	23.86
Carp_4_MG	danRer10	144368	198719	161847	223715	1214784	1767760	2733367	3800493	7.58	11.02	17.04	23.7
Carp_1_E	danRer10	168792	239180	190390	271005	2544303	3838981	5625387	7957949	7.75	11.69	17.12	24.23
Carp_1_MG	danRer10	143469	195808	160925	220637	1073582	1584853	2400782	3352902	7.69	11.36	17.2	24.03
Carp_2_E	danRer10	139169	189457	155900	213410	1057227	1617472	2368645	3362448	7.56	11.56	16.93	24.03
Carp_2_M	danRer10	144426	197536	162275	223131	1179340	1784650	2610394	3701151	7.61	11.52	16.85	23.89
Carp_3_G	danRer10	122777	164410	137391	185064	704915	1163528	1583689	2333268	7.16	11.81	16.08	23.69
Carp_3_L	danRer10	132086	177609	147832	199691	816265	1340032	1795438	2656899	7.36	12.09	16.19	23.97
Carp_3_MG	danRer10	133777	180564	149925	203304	882645	1432639	1967153	2883203	7.31	11.87	16.3	23.89
Carp_1_L	danRer10	172472	228254	193129	256878	1058712	1601222	2413095	3403082	7.44	11.25	16.95	23.91
Carp_2_MG	danRer10	175219	248967	197871	282645	2847848	4333222	6385947	9063436	7.45	11.34	16.71	23.71
Carp_3_E	danRer10	145875	201515	163596	227156	1475081	2415282	3252124	4795222	7.47	12.23	16.47	24.29
Carp_3_M	danRer10	141356	193902	158478	218470	1254019	2045194	2761824	4071179	7.4	12.07	16.3	24.03
Carp_4_G	danRer10	130198	174457	145986	196438	759316	1104063	1716375	2381139	7.51	10.92	16.97	23.55
Carp_4_M	danRer10	128094	171716	143427	193097	803358	1145332	1870326	2531472	7.72	11.01	17.98	24.33
Carp_deduced_reference	danRer10	110083	116443	127526	135892	58646	62882	125033	145318	7.51	8.05	16.01	18.61
